# Supplementary material for: Wwox Binding to the Murine Brca1-BRCT Domain Regulates Timing of Brip1 and CtIP Phospho-Protein Interactions with This Domain at DNA Double-Strand Breaks, and Repair Pathway Choice
Source: Int J Mol Sci. 2022 Mar 28;23(7):3729. doi: 10.3390/ijms23073729 (PMC8999063; doi:10.3390/ijms23073729)
Supplement: Supplementary file 1 [file ijms-23-03729-s001.zip]

Archive with 1 entries (1 files):
- ijms-1628093-supplementary.pdf
